# Supplementary material for: Spinal Cord Signal Change on Magnetic Resonance Imaging May Predict Worse Clinical In- and Outpatient Outcomes in Patients with Spinal Cord Injury: A Prospective Multicenter Study in 459 Patients
Source: J Clin Med. 2021 Oct 18;10(20):4778. doi: 10.3390/jcm10204778 (PMC8537526; doi:10.3390/jcm10204778)
Supplement: Supplementary file 1 [file jcm-10-04778-s001.zip]

Archive with 1 entries (1 files):
- jcm-1322085-supplementary.pdf
